# Supplementary material for: Stability Modification of Dye-sensitized Solar Cells by Ruthenium Dyes Embedded on Eggshell Membranes
Source: Materials (Basel). 2023 Oct 11;16(20):6654. doi: 10.3390/ma16206654 (PMC10607939; doi:10.3390/ma16206654)
Supplement: Supplementary file 1 [file materials-16-06654-s001.zip]

Archive with 1 entries (1 files):
- materials-2615791-supplementary.pdf
